# Supplementary material for: Polygenic risk modulates myocardial repolarization and T-wave geometry in congenital long-QT syndrome type 1: evidence from digital ECG phenotyping
Source: Front Cardiovasc Med. 2026 Apr 23;13:1736409. doi: 10.3389/fcvm.2026.1736409 (PMC13149143; doi:10.3389/fcvm.2026.1736409)
Supplement: Supplementary file 2 [file Datasheet2.csv]

Anonym_ID	X12144107AG_A	X16279370GC_G	X19140327CT_C	X110780727AG_A	X123710475CT_C	X141250961CT_C	X161886046AG_A	X166984572GA_G	X178331226CT_C	X1110901129AG_A	X1113434105AG_A	X1116280144GA_G	X1150718602TG_T	X1154167788CA_C	X1162033890CT_C	X1169271902CT_C	X1170587340CT_C	X1205691316GA_G	X1212246168CT_C	X1214268170TC_T	X1227445096GA_G	X226910556TC_T	X240738240TC_T	X274202473CT_C	X297482001GA_G	X2128620372TC_T	X2169015476GA_G	X2174888351GT_G	X2179611711CA_C	X2192750798GA_G	X2201163454AT_A	X2220500830GC_G	X2234379522GC_G	X321975294CA_C	X324472866AG_A	X338687369TC_T	X342103045TG_T	X347459679CT_C	X348960017TA_T	X369862454CG_C	X3119379186CT_C	X3122013465CT_C	X3141602770GT_G	X3149986210TC_T	X3185348402CT_C	X3194299967GT_G	X46835635GA_G	X423882519AG_A	X457839051CG_C
1	1	2	2	1	0	2	0	2	1	2	0	2	2	1	1	1	1	2	1	2	1	0	2	0	2	2	2	1	1	2	1	2	2	0	0	0	2	0	0	1	1	2	2	2	1	1	2	2	1
2	0	1	2	2	1	2	1	2	2	2	1	1	1	1	1	2	1	2	2	1	2	0	2	0	2	1	2	2	2	2	2	2	1	0	2	0	2	2	0	2	1	2	2	2	1	2	2	1	2
3	0	2	2	2	1	2	1	1	1	2	0	2	2	0	1	2	2	1	0	2	2	0	2	0	2	1	2	2	2	2	0	2	2	0	2	0	2	0	1	2	0	2	2	2	2	0	2	2	1
4	0	0	2	2	1	2	0	1	2	1	1	0	2	2	1	2	2	2	2	1	1	0	2	1	2	1	2	2	2	2	2	2	2	0	2	0	2	1	2	1	2	2	1	2	2	2	2	1	2
5	0	2	2	2	1	2	1	2	2	2	2	1	2	2	0	2	2	1	1	2	2	0	2	1	2	1	2	2	2	2	2	2	2	0	2	0	2	1	1	2	1	2	0	1	1	2	2	1	1
6	0	2	1	2	2	2	1	2	2	2	0	2	2	1	0	2	0	1	2	2	1	1	2	0	2	1	2	2	2	2	1	2	2	0	2	0	1	1	0	1	2	2	2	2	0	2	2	2	2
7	0	1	1	2	1	2	1	2	1	2	1	1	1	1	1	1	1	1	0	2	2	1	2	1	2	1	2	2	2	2	1	2	2	1	2	0	2	1	1	2	1	2	1	2	2	2	2	1	2
8	1	2	1	2	2	2	1	1	2	2	1	1	2	1	2	2	1	2	0	1	2	0	2	0	1	2	2	1	2	2	2	1	1	0	0	0	2	0	1	2	2	1	2	2	2	2	2	1	2
9	0	1	0	2	0	2	2	2	2	2	1	2	2	0	2	2	1	0	0	2	1	0	2	2	2	2	2	2	2	1	1	2	1	0	2	0	1	0	0	2	1	2	0	2	1	0	1	2	1
10	1	1	2	2	2	1	2	2	2	2	1	2	1	1	2	2	0	2	0	1	2	2	2	1	2	1	2	2	2	2	1	2	2	1	1	0	2	1	2	2	1	2	2	2	0	2	2	1	2
11	0	0	2	2	2	2	1	1	2	2	0	2	2	1	2	2	0	1	1	2	2	2	2	0	2	1	2	2	2	2	1	2	2	0	1	0	2	1	2	1	2	2	2	1	0	2	1	1	2
12	0	0	2	2	1	2	1	2	2	2	0	0	1	1	1	2	1	2	0	2	0	1	2	0	2	1	2	2	2	2	2	2	2	0	1	0	2	1	1	2	1	2	2	2	0	1	2	2	1
13	1	1	1	2	1	2	1	1	2	2	1	2	1	2	2	2	0	1	1	2	2	2	2	0	2	0	1	2	2	2	1	2	2	2	0	0	2	1	1	2	2	2	2	1	0	2	2	2	2
14	0	0	2	2	2	2	1	1	0	2	1	1	2	0	1	2	1	1	0	2	2	2	2	2	2	1	2	1	2	2	2	2	2	0	2	0	2	0	0	1	1	0	2	1	2	1	2	1	2
15	0	2	2	1	2	2	2	1	2	1	0	2	2	1	1	1	1	2	2	2	2	0	2	0	2	1	2	2	2	2	2	2	2	1	1	0	1	0	0	2	2	2	2	2	2	1	2	1	1
16	0	2	2	2	2	2	0	1	2	2	2	0	2	1	0	1	1	2	0	2	2	1	2	1	2	0	2	1	2	2	2	0	2	0	2	0	2	1	1	2	0	2	2	2	1	1	2	2	2
17	1	2	2	2	1	2	1	2	1	2	0	1	2	0	1	2	1	1	2	2	2	1	2	1	2	2	2	1	2	1	0	2	2	0	2	0	1	0	1	2	1	1	2	2	0	1	1	2	2
18	0	1	2	1	2	2	1	1	1	2	1	2	1	0	2	2	1	2	1	2	2	1	2	0	2	1	2	2	2	2	1	2	0	0	1	0	2	1	0	2	1	2	2	2	2	2	1	2	2
19	0	1	2	2	2	2	0	2	2	2	2	1	1	1	2	2	1	1	1	2	2	1	2	0	2	1	1	2	2	2	2	0	1	0	2	0	2	1	0	1	1	2	1	2	1	1	1	0	2
20	0	1	2	2	2	2	1	2	2	2	1	1	1	2	2	2	1	1	1	2	2	1	2	0	2	2	1	2	2	2	2	1	1	0	2	0	2	1	0	1	1	2	2	2	2	1	1	1	2
21	0	1	2	2	1	1	2	2	2	2	0	1	2	1	2	2	1	2	2	2	1	0	2	0	2	1	2	1	2	1	1	2	2	0	1	0	2	2	0	2	1	2	1	2	2	2	2	2	2
22	0	1	2	2	0	2	2	2	1	2	1	2	2	2	0	2	1	1	0	2	2	1	2	1	2	0	1	1	2	2	2	1	2	0	2	0	2	2	0	2	1	1	2	2	0	1	2	1	2
23	0	2	2	2	2	2	1	2	2	1	1	1	2	1	1	0	0	2	0	2	2	1	2	1	2	0	1	2	2	1	1	1	2	1	2	0	2	0	0	2	2	2	2	2	1	0	0	2	2
24	0	2	2	2	1	2	1	2	2	2	2	1	1	0	1	1	0	2	0	2	2	1	2	2	2	1	1	2	2	2	1	1	2	1	1	0	2	0	0	2	2	2	2	2	1	1	0	2	1
25	0	2	1	1	0	2	1	2	2	1	0	2	2	0	2	2	0	2	1	2	2	1	2	1	2	1	2	2	2	2	2	1	2	0	1	0	2	2	2	1	0	2	2	2	2	0	2	1	1
26	0	0	1	1	0	2	0	2	2	2	0	2	2	0	2	2	1	2	1	1	2	1	2	2	2	2	2	2	2	2	2	1	2	1	0	0	1	1	0	2	2	2	2	2	1	1	2	2	1
27	1	1	2	2	2	2	2	1	2	2	0	2	1	1	1	1	1	1	1	1	2	0	2	2	1	2	1	1	2	2	2	2	2	0	0	1	1	2	2	1	1	2	1	2	2	1	2	2	2
28	0	2	2	2	1	2	1	2	2	2	1	1	2	1	1	1	1	1	1	2	2	0	2	2	2	1	2	2	2	2	2	2	2	1	2	1	2	2	0	1	0	2	2	1	2	0	2	2	1
29	0	2	0	2	1	2	0	1	1	2	1	1	2	0	2	2	2	2	1	2	2	1	2	0	2	1	2	2	2	2	2	1	2	1	2	0	1	0	0	2	1	1	2	0	2	2	1	1	1
30	1	2	1	2	1	2	1	2	1	2	2	0	2	0	2	2	2	2	0	0	2	0	2	1	2	2	2	0	2	2	2	2	2	0	0	0	2	2	2	2	0	2	2	2	1	0	2	1	2
31	1	2	0	2	1	2	1	2	1	2	2	1	2	0	2	2	2	2	1	1	2	1	2	1	2	2	2	0	2	2	2	2	2	0	1	0	2	2	1	1	1	1	2	1	2	1	1	2	2
32	0	2	2	2	0	2	2	1	2	2	1	0	2	0	2	2	2	0	1	2	2	0	2	0	2	0	2	1	2	2	2	2	2	0	2	0	2	0	0	2	2	2	1	2	1	1	2	2	2
33	0	2	2	2	0	2	1	1	2	2	0	1	2	0	2	2	2	1	1	2	2	0	2	0	2	0	2	2	2	2	2	1	1	0	2	0	1	1	0	2	1	1	1	2	1	1	2	1	2
34	0	2	2	2	0	2	1	1	2	2	1	0	2	0	2	2	1	1	1	2	2	1	2	0	2	0	2	0	2	1	2	2	1	0	2	1	2	1	0	2	1	2	1	2	2	0	2	2	2
35	1	0	2	2	1	2	1	1	2	2	0	2	2	1	2	2	2	1	0	2	2	1	2	0	2	2	2	2	2	2	1	2	2	0	2	1	2	1	1	2	1	1	1	2	0	0	1	1	1
36	1	1	1	2	1	2	1	2	2	2	0	2	2	1	1	2	2	1	1	2	2	2	1	1	2	0	2	2	2	2	2	2	2	1	0	0	2	1	1	2	2	2	2	2	2	0	1	1	1
37	1	2	1	2	0	2	1	2	1	2	1	1	2	1	1	2	1	1	1	2	1	2	2	0	2	0	1	2	2	2	2	2	1	1	1	0	2	2	0	2	1	2	2	2	2	1	1	0	1
38	1	1	1	2	1	2	1	2	2	2	1	2	2	2	2	2	2	1	1	2	2	2	1	1	2	1	2	2	2	2	2	2	1	1	0	0	2	2	0	2	1	2	2	2	2	1	1	0	0
39	0	0	2	2	1	2	1	2	2	2	0	2	2	1	2	2	1	1	1	2	2	1	2	0	2	1	2	2	1	2	2	2	2	1	0	0	1	1	0	1	2	2	2	2	1	2	1	1	1
40	0	2	2	1	1	2	1	2	1	1	1	2	2	0	1	2	1	1	1	2	2	0	2	0	2	0	2	2	2	2	1	2	2	1	2	0	1	1	1	2	1	1	2	2	2	2	2	2	1
41	0	2	1	2	2	2	1	2	1	2	1	0	2	1	1	2	0	1	2	2	2	1	1	0	2	0	2	2	2	2	2	2	1	0	2	0	1	0	0	2	2	2	2	1	2	1	2	1	2
42	0	2	1	2	1	2	1	2	1	2	2	0	1	0	1	2	1	2	2	2	1	1	2	2	2	0	1	1	2	2	1	1	2	0	2	0	1	1	1	2	1	1	1	2	1	0	1	1	2
43	0	2	2	2	1	1	2	1	2	2	1	1	2	0	1	1	0	2	2	2	2	0	2	0	2	2	1	2	2	2	1	2	1	0	1	0	2	0	1	2	2	2	2	2	2	2	2	1	2
44	2	0	2	2	1	2	2	2	2	2	0	0	2	1	1	2	1	1	2	1	2	0	2	1	1	1	2	1	2	2	1	2	2	0	2	0	2	1	0	2	1	2	1	2	2	1	1	1	2
45	1	1	2	2	1	2	1	2	1	1	0	1	2	0	2	2	1	2	1	1	2	1	2	1	2	2	2	2	2	1	1	2	1	1	2	0	1	2	0	2	0	2	1	2	2	1	2	1	2
46	0	1	2	2	1	2	1	2	2	2	0	1	2	1	2	2	0	2	0	2	1	0	2	0	2	0	1	1	2	2	1	1	2	0	1	0	2	0	0	2	0	2	2	2	1	2	2	1	2
47	0	2	0	2	0	2	0	1	2	2	0	1	2	1	2	1	2	2	1	2	1	1	2	1	2	1	1	1	2	2	1	0	2	1	2	1	2	0	1	1	1	2	2	1	1	1	2	2	1
48	0	2	1	2	1	2	1	1	1	2	1	2	2	0	0	2	1	1	2	2	2	1	2	1	2	1	1	2	2	2	0	2	1	0	2	0	2	1	0	1	1	2	2	2	1	2	1	2	2
49	1	2	1	2	1	2	1	2	2	2	1	1	2	0	2	2	1	1	1	2	2	0	2	1	2	0	1	2	2	2	1	2	2	0	0	0	2	1	1	2	2	2	2	2	2	2	2	1	1
50	0	2	0	2	1	2	0	2	1	2	1	1	2	0	1	2	1	2	1	1	2	0	1	0	2	0	2	2	2	2	2	2	2	0	1	0	2	2	1	2	2	2	2	2	1	2	2	1	1
51	0	0	2	2	1	2	0	2	1	2	2	1	2	1	2	2	1	2	0	2	2	1	2	0	2	1	2	1	2	2	1	0	2	0	1	0	2	2	2	2	1	2	1	0	2	2	2	1	0
52	0	1	2	2	1	2	0	2	1	2	1	1	2	1	2	1	1	2	0	2	2	1	2	1	2	2	1	2	2	2	2	0	2	0	0	0	2	1	1	2	2	2	2	1	1	1	1	2	1
53	0	1	2	2	0	2	1	2	1	2	1	1	2	1	2	1	0	2	0	2	2	1	2	0	2	1	2	1	2	2	1	0	2	0	2	0	2	1	1	2	2	2	2	1	2	1	2	0	1
54	2	1	1	2	2	2	1	2	1	2	0	1	2	0	2	2	0	1	2	2	2	0	2	0	2	0	2	2	2	2	2	2	2	0	1	0	1	0	0	2	1	2	2	2	1	1	2	2	1
55	1	1	2	2	1	2	2	1	1	2	0	0	2	0	2	2	0	1	2	2	2	0	2	1	2	1	1	2	2	2	2	2	2	0	1	0	1	0	0	2	2	2	1	2	1	1	1	2	0
56	0	1	2	2	1	2	2	2	2	2	0	2	0	1	2	2	1	2	2	2	1	0	2	1	2	1	2	2	2	2	2	2	1	0	1	0	2	2	2	1	0	2	2	2	2	2	1	2	1
57	0	1	2	1	2	2	1	2	2	2	1	2	1	2	1	2	1	1	2	2	1	1	2	1	2	1	2	2	2	2	1	2	2	0	0	0	2	1	2	1	0	2	1	2	2	2	1	2	0
58	0	2	0	1	1	2	2	2	2	2	1	2	2	1	1	2	0	1	1	2	2	0	2	0	2	0	2	1	2	2	0	1	0	2	1	0	2	1	0	2	1	2	2	2	2	1	1	2	2
59	0	1	2	2	2	2	2	2	2	1	0	2	1	2	1	1	2	1	2	2	2	0	2	1	2	1	1	1	2	1	2	2	1	0	2	1	2	1	1	1	2	2	2	2	1	0	2	2	2
60	0	2	1	2	2	2	2	2	1	2	1	1	2	1	2	2	2	0	1	2	1	1	2	1	1	0	1	2	2	2	0	2	2	0	1	0	2	2	0	1	2	2	2	1	2	1	2	1	2
61	0	2	1	2	2	2	2	2	1	2	2	0	2	2	2	2	2	1	1	2	1	1	2	1	1	1	1	1	2	2	1	2	2	0	0	0	1	2	1	2	2	2	2	2	1	1	2	1	1
62	0	1	1	2	0	2	2	2	2	2	2	2	2	1	1	2	2	0	0	2	2	1	1	0	2	0	2	2	2	2	1	2	2	1	2	0	1	1	0	1	1	2	2	2	1	1	1	2	2
63	0	2	0	2	0	2	0	1	1	2	1	0	1	2	1	2	2	0	1	2	1	1	2	0	2	1	2	2	2	1	1	1	2	0	2	0	2	2	1	2	1	1	0	1	1	1	1	2	2
64	0	2	2	2	2	2	2	1	2	2	1	2	2	0	1	2	1	0	2	2	2	0	2	1	2	1	1	2	2	2	1	2	2	0	1	0	2	1	2	2	0	2	2	2	2	0	1	2	1
65	0	1	2	2	1	2	1	2	2	2	0	2	2	1	2	1	2	2	0	2	2	1	2	0	2	1	1	1	2	2	1	2	2	0	2	0	2	1	1	1	1	2	1	2	0	1	1	1	1
66	0	1	2	2	1	2	0	1	1	2	1	0	2	1	2	1	2	2	1	2	2	1	2	0	2	2	1	2	2	2	1	1	2	0	1	0	2	1	0	2	1	1	2	1	2	2	2	2	2
67	0	2	2	2	0	2	2	0	2	2	1	2	2	1	1	2	1	1	2	2	2	0	2	0	2	2	2	2	2	2	2	0	2	1	2	0	2	1	1	2	2	2	2	2	2	0	2	2	2
68	0	2	2	2	1	2	2	0	2	2	1	2	2	2	1	2	1	1	2	2	1	0	2	0	2	2	1	2	2	2	2	2	2	1	2	0	1	1	1	2	2	2	2	2	2	1	2	2	2
69	0	2	1	2	0	2	2	2	2	2	1	2	2	2	1	2	1	1	1	2	2	0	2	1	1	1	2	2	2	2	2	2	2	1	2	0	2	0	1	1	2	2	2	2	1	2	2	2	2
70	1	1	2	2	1	2	1	2	1	2	0	2	0	2	2	2	1	1	2	2	2	1	2	1	2	1	0	1	2	2	1	0	2	0	0	0	2	0	1	2	1	1	2	2	1	1	2	1	2
71	0	2	2	2	2	2	1	2	1	2	1	1	2	1	1	2	2	1	2	2	2	1	2	1	1	1	2	1	2	2	1	2	0	0	1	0	1	1	1	2	0	1	1	2	2	2	2	2	2
72	0	2	1	2	2	2	0	2	2	2	1	0	2	0	2	2	2	0	2	2	2	2	2	2	1	2	2	1	2	2	1	2	1	0	1	0	1	1	0	2	0	1	1	2	2	2	2	2	1
73	0	0	2	1	1	2	2	2	1	2	0	1	2	2	2	1	0	1	0	2	2	1	2	0	2	1	2	1	2	2	0	2	1	0	0	0	2	0	1	2	1	2	2	2	2	0	2	1	2
74	0	1	2	1	1	2	0	2	2	2	1	1	2	1	2	2	2	2	2	2	2	0	2	0	2	0	2	2	2	2	1	2	1	1	1	0	0	1	0	2	2	1	1	2	1	2	2	2	2
75	0	1	2	1	1	2	1	2	2	2	0	1	2	1	2	2	0	1	2	1	2	1	2	0	2	1	2	2	2	1	2	2	1	0	2	0	2	1	0	2	0	1	2	1	0	0	2	2	2
76	0	1	2	1	2	2	1	2	1	2	0	2	2	0	2	2	1	1	2	2	2	0	2	1	2	2	2	2	2	2	2	2	1	0	2	0	2	0	1	1	1	2	2	1	1	1	2	2	1
77	0	1	2	1	0	2	1	2	1	2	2	2	2	0	2	2	1	2	0	2	2	0	2	0	2	0	2	1	2	2	1	1	2	1	2	0	2	1	1	1	2	2	2	2	1	1	2	0	2
78	0	1	2	1	0	2	1	2	2	2	2	2	2	0	2	1	0	2	1	2	2	0	2	0	2	0	2	1	2	2	0	2	2	0	0	0	2	2	2	1	1	2	2	1	2	1	1	1	2
79	0	0	1	1	0	2	1	1	2	2	2	2	2	1	2	1	1	2	1	2	2	0	1	0	2	1	2	2	2	2	1	2	2	0	0	0	2	1	1	2	2	1	2	1	1	1	1	1	2
80	0	1	2	2	1	2	1	2	2	2	0	2	2	2	1	2	2	1	2	2	1	1	2	0	2	1	1	2	2	2	2	2	2	0	1	0	2	0	0	2	1	1	2	2	2	0	2	1	2
81	1	1	2	2	1	2	1	1	2	2	1	2	2	1	2	2	2	1	2	2	2	0	2	1	2	1	2	2	1	2	1	2	1	0	1	0	1	0	0	2	1	2	2	1	2	1	1	2	2
82	0	2	2	2	1	2	2	2	1	2	1	2	1	1	1	0	1	2	0	1	2	0	2	1	2	1	1	1	2	2	1	2	2	0	2	0	2	0	0	2	1	2	2	2	2	1	2	1	2
83	0	2	1	2	0	2	1	2	0	2	0	2	2	1	1	2	2	2	1	2	1	1	2	1	2	2	2	0	2	2	0	2	1	0	1	0	2	1	1	2	0	2	0	1	1	2	2	2	2
84	0	0	1	2	1	2	2	2	2	1	1	1	1	2	2	2	1	1	1	2	2	1	2	0	2	0	2	1	1	2	2	2	2	0	2	0	1	0	1	1	1	2	2	2	2	1	2	2	2
85	0	1	1	2	1	2	1	2	2	2	1	2	2	0	1	2	1	2	1	2	1	0	2	1	1	1	2	2	2	2	0	2	2	0	0	1	2	0	0	2	1	2	2	0	2	0	1	2	1
86	1	1	1	2	1	2	0	2	2	2	1	2	2	0	1	2	0	1	1	2	0	0	2	0	2	1	2	1	1	2	0	2	2	0	1	0	2	0	0	1	2	2	2	1	2	1	0	2	1
87	0	1	1	2	1	2	1	2	1	1	0	2	2	0	1	2	1	2	0	2	0	0	2	0	2	1	2	1	1	2	0	2	2	0	1	0	2	1	0	2	1	2	2	1	2	1	1	2	1
88	0	1	2	2	1	2	1	1	2	2	1	2	2	0	1	2	2	2	0	2	2	1	2	0	2	1	2	2	2	0	1	2	1	1	2	0	2	1	0	2	0	2	2	2	1	2	2	1	2
89	0	1	1	2	0	2	2	2	1	2	2	2	2	2	2	2	2	0	1	2	2	1	2	1	2	2	2	1	2	2	2	2	2	0	1	0	2	0	0	1	1	2	2	2	2	0	2	2	2
90	1	2	2	2	0	2	1	2	2	2	0	1	2	1	2	2	2	2	1	1	2	1	2	0	2	1	2	1	2	2	0	1	1	1	1	0	2	0	0	2	2	2	2	2	2	1	1	1	2
91	0	1	1	2	2	2	0	1	2	2	0	1	1	1	1	1	0	2	0	2	2	0	2	2	2	0	2	1	2	2	2	2	2	0	0	0	2	1	1	1	2	2	1	2	1	1	2	2	2
92	0	1	2	2	1	2	2	1	0	2	1	1	2	1	1	2	1	2	1	2	2	2	2	1	2	1	2	1	1	2	1	1	1	0	1	0	2	0	0	1	0	2	2	2	1	1	2	1	2
93	0	0	2	2	2	2	2	2	2	2	2	1	2	1	0	2	1	1	2	2	2	2	2	0	1	1	2	2	2	2	2	1	2	0	1	0	2	1	1	1	2	2	2	1	1	2	2	1	2
94	0	2	1	2	1	2	1	1	2	2	0	2	2	0	2	2	0	2	1	2	2	2	2	0	2	2	2	1	2	2	1	1	1	0	2	0	1	0	1	2	1	2	1	2	1	2	1	1	2
95	0	1	2	2	1	2	2	2	1	2	1	1	2	1	2	1	1	1	2	1	2	1	2	1	2	2	2	2	2	2	2	1	2	0	1	0	1	1	1	1	1	2	2	2	1	2	0	0	2
96	0	1	2	2	1	2	2	1	1	2	1	1	2	1	2	1	0	0	2	1	2	1	2	0	2	1	2	2	2	2	1	2	2	0	2	0	1	1	1	2	1	1	2	2	2	1	1	1	2
97	0	2	2	2	2	2	2	2	1	2	1	2	2	2	1	2	2	0	0	2	2	1	2	0	2	1	2	1	2	2	1	1	2	0	1	0	1	1	0	2	0	2	1	1	1	0	1	2	0
98	0	0	2	2	0	2	2	1	1	2	1	2	2	1	1	0	1	1	1	1	2	0	2	1	1	1	1	0	2	2	0	2	1	1	1	0	2	0	0	2	1	2	2	2	2	1	2	2	2
99	0	1	2	1	1	2	2	1	2	1	1	1	2	1	1	2	1	1	1	2	1	2	2	0	2	2	1	0	2	2	1	2	1	1	1	0	2	1	1	2	1	2	1	2	1	2	2	2	1
100	0	1	2	1	0	1	1	2	2	2	1	2	1	1	2	2	1	1	0	1	2	1	2	1	2	1	2	1	2	2	1	2	2	0	2	0	2	1	0	1	1	1	2	2	1	1	1	1	2
101	0	2	1	2	0	2	0	2	2	2	1	1	2	0	2	2	2	1	0	2	1	1	2	2	2	1	1	2	2	2	1	1	0	0	2	0	2	1	0	2	1	2	2	2	2	0	2	0	2
102	0	2	1	1	0	2	2	2	1	2	1	2	2	1	0	2	2	0	1	2	2	1	2	1	1	1	1	2	2	2	1	2	0	0	2	0	2	0	1	2	1	1	0	2	1	1	2	0	2
103	0	1	2	2	1	2	0	2	0	2	0	1	2	2	1	2	2	2	0	2	1	1	2	0	2	1	2	2	2	2	2	2	2	0	2	1	2	0	0	2	1	2	1	2	0	1	1	2	2
104	1	1	2	2	1	2	0	1	1	2	0	2	1	0	1	1	1	0	2	2	2	0	2	1	2	1	2	2	2	2	2	1	2	0	2	0	2	1	1	1	1	2	1	2	1	1	2	2	1
105	0	1	1	2	1	2	0	2	1	2	0	1	2	1	0	2	1	1	1	2	1	0	2	0	2	1	1	2	2	2	1	1	2	0	1	0	2	2	0	2	1	2	2	1	1	1	2	2	2
106	0	2	2	2	1	2	0	1	1	2	0	1	2	0	2	2	2	1	1	2	2	1	2	1	2	0	2	2	2	2	1	2	1	0	2	0	2	1	0	2	2	2	1	2	0	2	2	0	2
107	1	0	1	2	1	2	2	2	2	2	1	0	2	1	1	2	1	2	2	2	2	0	2	0	2	1	2	0	2	2	1	2	2	0	1	0	2	1	1	2	2	2	2	2	1	2	2	0	1
108	0	0	2	2	1	2	1	1	1	2	1	2	2	2	1	2	1	0	1	1	2	0	2	0	2	1	1	2	2	2	1	2	2	0	1	0	1	1	0	2	2	1	1	1	0	0	1	1	1
109	0	1	0	2	1	2	0	1	2	2	2	1	2	1	1	2	2	2	1	1	2	0	2	1	2	1	1	1	2	2	2	0	2	0	1	1	1	0	0	2	0	2	2	2	1	2	2	0	2
110	1	2	1	2	1	2	0	1	2	1	1	2	2	0	2	1	0	2	1	2	2	0	2	0	2	1	2	2	2	1	1	2	2	0	2	0	1	1	0	2	0	2	1	2	0	2	1	2	2
111	0	2	1	2	0	2	2	1	1	2	2	1	1	0	0	2	2	1	0	1	1	0	2	1	2	1	2	0	2	2	1	2	2	0	2	0	0	1	0	2	1	2	1	2	2	2	2	0	2
112	0	2	2	2	0	2	2	2	2	2	1	1	2	0	2	1	1	1	1	2	2	0	2	1	2	0	1	1	2	2	1	2	1	0	2	0	1	1	0	2	2	2	1	2	1	1	0	1	1
113	0	2	2	2	1	2	1	2	1	2	1	0	2	2	0	2	2	1	1	2	2	1	2	2	2	1	2	2	2	2	1	2	2	1	2	1	2	2	0	1	1	1	2	2	1	0	2	2	0
114	1	1	2	2	2	2	0	2	2	2	0	1	2	2	1	2	2	1	2	2	2	1	2	1	2	2	2	1	2	2	1	2	1	1	2	0	2	1	0	1	1	0	2	2	2	1	2	2	1
115	0	2	1	2	1	2	0	2	2	1	1	2	1	1	1	2	2	2	1	2	2	0	1	0	2	2	2	1	2	2	1	2	2	0	1	0	2	0	0	1	0	2	2	0	0	2	1	2	2
116	0	1	0	2	2	2	2	2	1	2	1	1	2	0	2	1	2	0	0	2	2	0	2	0	2	1	2	2	2	2	0	1	2	1	2	0	1	1	1	2	1	1	2	2	1	1	2	2	1
117	0	1	2	2	1	2	0	1	1	1	1	1	2	0	2	2	0	0	1	2	1	0	2	1	2	0	0	2	2	2	0	2	2	0	2	0	1	2	0	1	0	2	2	2	2	2	2	1	2
118	1	2	2	2	2	2	2	1	2	2	1	2	1	1	1	1	1	0	1	2	2	1	2	2	1	2	2	1	2	2	1	2	2	1	1	0	1	2	1	1	2	2	1	2	2	1	2	2	2
119	0	0	1	2	1	2	1	2	2	2	2	2	1	1	2	2	1	1	0	2	2	1	2	1	2	0	1	2	2	2	1	2	2	0	1	1	1	0	0	0	1	2	2	1	1	0	2	1	2
120	0	0	2	2	1	2	1	2	2	2	1	1	2	2	1	0	0	0	1	2	1	0	2	0	2	0	1	2	2	2	1	2	2	1	1	0	1	1	1	2	2	2	2	2	2	1	2	1	1
121	0	2	1	2	0	2	2	2	2	2	0	2	2	2	2	1	2	1	2	2	1	1	2	0	2	1	0	1	2	2	1	1	2	0	0	0	1	1	0	1	1	2	2	2	1	2	2	0	2
122	0	2	2	2	1	2	1	1	2	2	1	2	2	2	2	2	1	2	1	2	2	1	2	1	2	0	2	2	2	2	2	1	2	0	1	0	2	1	0	2	1	2	2	2	0	2	2	1	0
123	0	1	2	2	1	2	2	2	2	2	1	0	2	1	2	2	0	2	0	2	2	0	2	0	2	2	2	1	2	2	2	2	2	0	2	0	2	1	0	2	1	1	2	2	2	0	1	2	1
124	1	1	2	2	1	2	1	1	2	1	1	2	2	1	2	2	1	2	1	2	2	2	2	2	2	1	1	1	2	2	2	0	1	0	1	0	2	1	1	2	1	2	2	2	2	1	2	2	1
125	0	2	0	2	0	2	1	1	1	2	1	2	2	0	2	2	0	0	2	2	1	0	2	0	2	2	2	2	2	2	2	1	2	1	1	0	2	0	1	0	1	2	1	2	0	1	2	2	0
126	0	1	2	2	0	2	2	1	1	2	1	1	2	0	1	1	1	0	2	2	2	0	2	1	2	1	1	2	2	1	2	2	2	0	1	1	2	0	1	1	0	1	0	2	1	1	2	1	1
127	0	1	0	2	1	2	2	2	2	2	0	1	2	0	2	2	1	1	2	2	2	1	2	0	2	1	2	1	2	1	2	2	2	0	1	0	1	1	1	1	1	2	1	1	2	1	1	1	2
128	0	1	2	1	1	2	0	2	2	1	2	1	2	0	1	1	0	2	0	2	2	1	2	1	2	1	2	2	2	2	2	2	1	0	1	0	2	0	0	2	2	2	2	2	2	2	1	1	0
129	0	2	2	2	0	2	2	1	2	2	0	2	2	1	2	0	0	0	1	2	2	0	2	0	2	1	2	2	2	2	1	1	2	0	2	0	2	1	0	1	2	1	1	1	1	0	2	1	2
130	1	2	2	2	2	2	1	2	2	2	1	2	2	2	1	2	1	2	0	2	2	2	2	0	2	1	1	0	2	2	1	2	1	0	0	0	2	1	0	1	1	2	1	2	1	0	2	1	2
131	1	2	2	1	1	1	2	2	2	2	2	2	2	1	1	2	2	1	1	2	1	1	2	0	2	1	2	1	2	2	1	2	2	0	1	1	2	1	0	1	1	1	2	2	0	1	2	2	2
132	0	2	2	1	2	2	2	2	2	1	1	1	1	1	1	2	2	0	0	2	2	1	2	1	2	2	2	1	2	2	0	2	1	0	1	1	2	1	0	1	0	2	2	1	0	1	2	1	2
133	0	2	2	2	1	2	1	2	1	1	0	1	1	2	1	2	1	2	1	2	1	1	2	0	2	0	2	0	2	2	0	2	2	1	2	0	1	0	0	2	1	2	2	1	2	1	1	1	2
134	1	2	0	1	1	2	1	2	1	2	0	1	2	0	2	2	2	1	1	2	2	0	2	1	2	2	2	2	2	2	1	2	1	0	2	0	1	1	2	1	2	1	0	2	2	2	1	2	2
135	0	1	2	2	1	2	2	2	1	2	2	1	2	0	2	2	0	1	2	2	1	0	2	1	2	2	0	2	2	2	2	2	2	0	2	0	2	2	1	2	1	2	2	1	1	1	1	2	1
136	0	1	2	1	1	2	1	2	2	0	1	2	2	1	2	2	1	0	0	2	2	1	2	0	2	2	2	2	2	1	1	2	0	0	1	0	2	2	1	2	1	2	2	2	2	1	2	1	2
137	0	0	2	2	0	2	2	2	2	1	1	1	2	2	2	2	1	2	1	2	2	0	2	0	2	1	2	1	2	2	1	2	2	0	2	0	2	1	0	1	1	2	2	2	2	2	2	2	2
138	1	2	2	2	1	2	2	2	2	1	1	1	2	0	1	1	1	2	1	2	2	2	2	0	2	1	2	2	0	2	0	1	2	0	2	0	2	1	1	2	1	2	2	2	2	2	2	2	2
139	1	2	2	1	1	2	1	2	1	2	0	0	1	0	2	2	1	1	1	2	2	1	2	1	2	2	2	1	1	2	1	1	2	0	2	0	2	0	0	2	1	2	2	2	2	2	2	2	2
140	0	1	1	2	2	2	2	2	1	2	0	1	2	2	2	2	1	1	2	2	2	1	2	1	2	2	0	2	2	2	1	1	0	1	0	0	2	1	1	2	0	2	2	1	2	0	1	0	1
141	0	0	2	2	0	2	2	2	1	2	1	1	2	2	1	1	1	2	1	2	2	2	1	0	2	1	2	2	2	1	2	1	2	0	2	0	2	2	1	2	2	1	2	1	1	0	2	1	2
142	0	1	2	2	2	2	2	1	2	2	1	0	0	0	2	2	2	2	0	2	1	0	2	0	2	0	2	2	2	2	2	1	2	0	1	0	1	0	0	1	0	2	2	2	2	1	2	2	2
143	1	1	1	2	1	2	2	2	2	1	0	1	1	0	1	2	0	2	1	2	2	1	2	0	2	1	2	2	2	2	2	1	2	0	1	0	2	0	0	1	0	0	2	2	2	0	2	2	2
144	0	0	1	2	2	2	0	2	2	2	2	1	2	1	2	1	0	2	0	2	2	1	2	0	2	1	1	1	2	2	2	1	2	1	2	0	0	0	1	1	2	2	2	1	1	2	2	1	1
145	0	2	2	2	2	2	1	1	2	2	1	1	2	0	2	0	2	0	1	2	2	0	2	0	2	1	2	2	2	2	2	2	2	0	2	0	2	1	0	2	1	2	2	2	1	2	2	2	2
146	0	1	1	2	1	2	2	2	2	2	2	1	2	0	2	1	2	1	0	1	2	0	2	1	2	0	2	2	2	1	1	2	2	0	1	0	1	1	1	2	1	2	2	2	2	0	2	0	2
147	0	0	1	2	0	2	2	2	1	2	0	2	2	2	2	1	2	1	1	2	2	2	2	1	2	2	2	1	2	2	2	2	2	0	2	0	2	0	0	2	1	2	2	1	1	2	2	1	1
148	0	2	2	2	1	2	1	0	2	2	0	1	2	0	2	2	1	1	0	2	1	0	2	1	2	0	2	1	2	2	2	1	2	0	1	0	2	1	1	2	0	1	1	2	0	2	1	1	2
149	1	2	2	1	1	2	1	1	1	2	1	2	2	2	1	2	1	1	2	2	1	0	2	1	2	0	2	2	2	2	1	1	2	0	2	0	1	0	0	1	0	2	1	1	0	0	2	1	2
150	0	1	2	1	0	2	2	2	2	2	0	2	1	1	0	2	0	0	2	2	1	1	2	0	2	1	2	2	2	2	0	2	1	0	0	0	1	1	0	2	2	2	0	2	1	2	2	1	1
151	0	2	0	2	1	1	1	2	2	2	2	2	2	1	2	1	2	2	1	1	2	0	2	1	2	1	2	2	2	2	1	2	2	0	2	0	2	1	1	0	2	2	2	0	1	2	2	2	2
152	0	1	1	2	2	2	1	2	1	2	1	1	2	0	2	2	1	2	2	2	1	0	2	0	2	1	2	2	2	2	1	1	2	0	1	0	0	2	0	2	0	2	2	2	1	2	2	2	2
153	1	1	2	2	1	2	0	2	1	2	1	1	2	1	1	2	1	2	2	2	1	0	2	1	2	2	2	2	2	2	2	0	2	0	2	0	1	1	0	2	1	2	1	2	2	1	2	1	2
154	0	0	2	2	2	2	1	2	2	2	1	2	2	1	2	2	1	0	2	2	2	2	2	0	2	1	1	2	2	2	2	2	1	0	2	0	2	1	1	1	1	2	2	0	1	0	2	1	2
155	0	2	1	2	1	2	2	2	1	2	1	1	2	1	2	2	1	2	1	2	2	2	2	0	2	1	1	2	2	2	1	2	2	0	2	0	2	1	1	1	1	2	1	1	1	0	2	0	2
156	0	1	2	2	2	2	1	2	2	2	1	1	2	1	2	1	2	2	1	2	2	2	2	0	2	1	1	2	2	2	1	2	1	0	2	0	2	1	2	1	1	2	1	1	1	0	2	1	2
157	0	1	2	1	1	2	1	2	2	2	0	1	2	2	1	2	2	1	2	2	2	0	2	1	2	2	2	2	2	2	2	2	2	0	2	0	2	2	1	2	1	2	1	2	1	2	2	1	1
158	1	0	2	2	1	2	0	2	2	2	1	1	1	2	2	2	1	2	0	1	1	2	2	0	2	1	2	2	2	2	1	2	2	0	1	0	2	0	0	2	1	2	2	2	0	1	2	2	2
159	0	1	2	2	1	2	1	2	2	2	0	2	2	2	2	2	0	2	1	2	2	2	2	1	2	1	2	2	2	2	2	1	2	0	1	0	2	0	0	2	1	2	1	2	1	0	2	1	2
160	0	1	2	2	1	2	1	2	2	2	2	1	1	1	1	2	1	1	0	2	2	0	2	0	2	1	1	2	2	2	0	1	2	1	1	0	2	0	1	0	1	2	2	2	0	2	2	1	1
161	0	2	2	2	1	2	2	1	1	2	1	1	2	0	1	2	0	1	2	2	2	0	2	1	2	1	0	2	2	2	2	1	2	0	2	0	2	2	1	1	1	2	2	2	2	1	2	2	2
162	0	2	0	0	1	2	0	2	2	2	0	2	2	0	2	2	0	2	2	1	1	2	2	0	2	1	2	2	2	2	1	0	2	0	2	0	1	1	1	2	0	1	2	2	2	2	2	0	2
163	0	2	2	2	2	2	2	1	2	2	2	2	2	1	1	1	1	1	1	2	1	0	2	0	2	1	2	1	2	2	1	1	2	0	2	0	2	1	0	1	2	1	1	1	2	1	2	1	2
164	0	2	2	2	2	2	1	1	2	2	1	1	2	1	0	2	1	2	1	2	2	2	2	0	2	2	1	2	2	2	1	1	1	0	2	0	2	2	1	2	1	2	2	2	1	1	2	2	2
165	0	2	0	2	2	2	1	2	1	2	2	1	2	0	2	2	1	1	2	2	2	2	2	0	2	1	2	2	2	2	2	1	2	0	2	0	1	0	0	2	1	2	2	1	2	2	1	0	2
166	2	1	1	1	1	1	1	1	1	2	1	1	2	1	1	2	0	0	1	2	2	0	1	1	2	0	2	2	2	2	1	1	1	0	1	0	2	2	0	1	1	2	2	2	2	1	2	0	1
167	0	1	2	2	0	2	1	2	2	2	0	1	1	1	2	1	1	2	1	1	2	1	2	1	2	2	1	2	2	1	1	1	1	1	2	0	2	1	0	2	0	1	1	2	1	0	2	2	2
168	0	2	1	2	0	1	0	1	2	2	2	1	2	1	1	2	1	1	1	0	2	0	2	1	2	2	2	1	2	2	2	0	2	0	0	0	2	0	0	2	0	2	2	2	1	2	2	0	2
169	0	2	2	1	1	2	1	1	1	2	0	1	1	0	1	1	1	1	1	2	2	0	1	0	2	0	2	1	2	2	2	2	0	0	2	0	2	1	0	2	1	1	2	1	1	1	2	2	1
170	0	2	2	1	2	2	1	2	2	2	2	2	2	2	1	1	2	1	1	1	2	1	1	2	2	1	2	2	2	2	2	2	2	0	2	0	2	0	0	2	0	1	2	2	2	1	2	2	2
171	1	2	2	2	1	2	0	2	2	2	0	2	2	0	1	2	1	2	1	2	2	0	2	0	2	2	2	2	2	1	2	2	2	0	1	0	0	1	2	2	1	2	1	1	2	1	2	0	1
172	0	0	1	2	0	2	1	2	1	1	1	1	2	1	2	2	0	2	2	2	2	2	2	1	2	0	2	1	1	1	0	0	2	0	1	1	2	1	1	1	1	1	2	0	1	2	2	1	2
173	0	0	2	2	1	2	2	1	2	2	0	1	1	1	1	1	2	1	1	2	2	1	2	1	2	1	2	2	2	2	1	1	2	0	0	0	2	2	0	1	1	2	2	2	2	0	2	2	2
174	0	1	2	1	2	2	2	2	1	2	1	1	2	1	1	2	1	1	0	2	2	1	2	0	2	1	1	1	2	2	0	2	2	0	1	0	1	0	0	2	1	2	1	2	1	1	0	1	1
175	0	1	2	2	1	2	1	2	2	2	1	1	2	2	1	2	2	0	0	2	1	1	2	1	2	1	2	1	2	2	1	2	0	0	2	0	2	2	1	2	1	1	2	1	1	2	2	0	2
176	1	2	2	1	1	2	1	2	1	2	0	2	2	2	1	2	1	1	0	2	1	1	2	0	2	0	2	1	2	2	1	2	2	0	2	0	1	0	0	2	0	2	2	2	1	1	1	1	0
177	0	2	2	1	2	2	1	2	2	2	0	2	2	0	2	2	0	2	1	1	2	2	1	1	2	2	2	2	2	2	2	1	0	0	2	0	2	1	0	2	2	2	2	2	1	1	2	2	2
178	0	1	2	2	1	2	2	2	2	2	1	1	2	2	2	2	0	1	1	1	2	0	2	1	2	0	2	2	2	2	2	2	0	0	2	0	2	1	1	2	1	1	2	2	1	0	2	2	2
179	0	1	2	2	1	2	1	2	2	2	0	2	2	0	2	2	1	0	0	2	2	0	2	0	2	0	1	2	2	2	2	2	2	0	1	0	1	0	0	2	0	2	2	2	1	1	2	0	1
180	0	2	2	2	1	2	2	2	1	2	0	1	1	2	1	0	2	1	1	2	2	0	1	0	2	1	1	2	2	2	1	2	0	0	2	0	2	0	1	1	1	2	1	2	1	0	2	2	2
181	1	1	2	1	2	2	0	2	2	2	1	2	2	2	2	0	0	1	1	2	1	0	2	0	2	1	2	2	2	2	2	1	1	0	1	1	2	0	0	2	1	2	2	2	2	1	1	2	2
182	0	1	2	2	0	2	1	1	1	2	0	1	2	1	2	2	2	2	1	1	2	2	2	1	2	2	2	2	2	1	2	2	2	1	0	0	1	0	0	1	2	2	2	2	0	1	2	1	2
183	0	1	2	2	1	2	1	1	1	2	1	1	2	2	1	1	1	1	0	2	2	1	1	0	2	2	1	1	2	1	2	1	2	0	1	0	2	2	1	2	1	2	2	2	2	0	1	1	2
184	0	1	2	2	2	2	1	1	2	2	0	1	2	1	2	1	0	2	1	2	0	1	2	1	2	1	2	2	2	2	2	2	1	0	1	0	1	0	1	2	0	2	1	2	2	1	2	1	2
185	1	1	1	2	2	2	1	2	2	2	1	2	2	1	1	2	1	1	2	2	1	0	2	0	2	1	2	1	2	2	1	1	2	1	2	0	2	0	0	1	1	2	2	2	0	1	2	1	2
186	0	2	1	2	1	2	1	1	2	2	2	1	2	1	2	1	1	2	2	2	2	0	2	0	2	1	2	2	2	2	1	2	2	1	2	0	2	1	1	1	1	2	0	2	0	2	2	1	2
187	1	0	2	2	2	2	1	2	2	2	1	1	2	1	2	2	1	1	0	2	2	2	2	0	2	1	0	2	2	2	2	1	0	0	2	0	2	1	1	2	1	2	2	2	2	1	0	1	1
188	0	1	1	1	1	2	1	2	2	2	0	2	2	0	2	1	2	1	2	1	1	1	2	0	2	2	2	1	2	2	0	1	2	2	0	0	2	0	1	1	2	2	1	2	2	2	1	2	2
189	0	1	2	0	1	2	1	2	2	1	1	1	2	0	2	2	1	2	2	2	2	1	1	1	2	2	0	2	2	2	1	1	0	2	2	0	2	1	0	1	1	2	2	1	0	2	2	1	1
190	0	2	2	2	0	2	1	1	2	2	1	0	2	0	1	2	1	0	2	2	2	1	2	0	2	1	2	1	2	1	2	2	1	1	2	0	2	1	1	2	2	2	2	2	1	0	0	1	2
191	0	1	2	1	1	2	2	1	2	1	1	1	1	2	1	2	2	2	1	2	2	0	2	0	2	1	1	1	2	2	2	1	2	1	2	0	1	1	0	1	0	2	1	2	1	1	2	2	0
192	0	2	2	2	1	2	1	2	2	2	2	1	2	0	1	2	1	1	1	2	1	0	2	0	2	1	2	2	2	2	0	2	1	0	2	1	2	1	1	2	1	2	1	2	1	1	2	1	2
193	0	2	1	2	0	2	1	2	1	2	0	2	2	0	2	2	1	0	0	2	2	1	1	0	2	1	2	2	2	2	1	2	2	0	1	0	2	0	0	1	1	1	2	2	1	1	2	1	2
194	0	1	1	2	2	2	0	2	2	2	0	2	2	0	1	2	1	1	2	2	2	0	2	0	2	2	2	1	2	2	2	2	2	1	1	0	2	0	0	1	2	2	2	1	1	2	2	1	2
195	0	0	2	2	1	2	2	2	2	2	0	1	2	1	2	2	2	2	2	2	2	1	2	1	2	2	2	2	2	2	1	2	2	0	2	0	2	1	2	2	1	2	2	2	1	2	1	1	1
196	0	1	2	1	2	2	1	2	2	2	1	0	1	0	1	2	1	1	1	2	2	0	2	0	2	1	1	2	2	2	0	2	1	1	2	0	2	0	0	2	1	1	2	2	0	1	2	1	2
197	1	2	1	2	0	2	1	1	2	2	2	2	1	2	2	2	1	1	0	2	2	1	2	1	2	1	2	2	2	2	0	1	2	0	2	0	2	2	0	2	2	2	1	1	1	0	2	2	2
198	0	1	1	2	1	2	2	1	2	2	1	2	2	1	2	2	1	0	0	2	2	2	1	1	2	1	2	2	2	2	1	2	2	0	0	0	0	1	0	2	0	2	2	2	1	0	2	2	1
199	0	0	0	1	1	2	2	0	2	1	0	2	2	2	2	2	0	2	1	2	2	1	1	1	2	1	2	2	2	2	1	2	2	1	2	0	1	2	0	1	2	2	2	1	2	2	2	1	2
200	0	2	2	2	2	2	2	1	2	1	2	2	2	0	2	2	0	0	0	2	2	1	2	0	2	2	2	1	2	1	1	2	1	1	2	0	2	1	2	2	1	2	2	2	2	2	2	2	2
201	0	1	0	2	1	2	2	2	1	2	1	0	2	0	1	2	0	1	2	2	2	1	2	1	2	1	2	2	2	2	1	0	2	0	1	1	2	2	0	2	0	2	2	2	1	2	1	1	2
202	0	1	1	2	1	2	2	1	1	1	1	2	1	1	2	2	1	2	0	2	2	0	2	0	2	2	2	2	2	2	0	2	2	1	1	0	1	2	0	1	1	2	2	0	1	1	2	1	1
203	0	0	1	1	1	2	1	1	2	2	0	1	1	0	2	2	0	2	2	2	2	0	2	1	2	1	2	1	2	2	1	2	2	1	1	0	1	1	1	1	0	2	2	2	1	1	2	0	2
204	0	1	2	2	2	2	1	2	2	2	1	2	1	2	1	2	0	1	0	2	2	1	2	1	2	0	2	2	2	2	1	2	1	0	2	0	2	1	1	2	0	2	2	2	1	2	2	1	2
205	0	2	2	2	1	2	1	2	2	2	2	2	1	1	1	2	0	1	1	2	2	1	2	1	2	0	2	1	2	2	2	1	1	0	2	0	2	0	0	2	0	2	2	2	0	2	2	2	2
206	0	1	2	2	2	2	2	1	2	2	0	2	2	2	2	2	1	1	1	2	2	1	2	1	2	1	2	2	2	2	2	2	2	0	2	0	1	1	1	2	0	2	2	2	1	1	1	2	1
207	1	2	2	1	2	2	2	1	2	1	1	2	2	1	1	2	2	2	1	2	2	0	2	0	2	2	2	1	2	2	2	2	2	0	2	0	0	1	1	2	2	2	2	2	2	1	2	1	1
208	0	0	2	2	0	2	1	2	2	2	1	1	1	0	1	2	1	2	1	2	1	0	2	1	2	1	2	2	2	2	1	2	2	0	2	0	2	1	0	2	2	2	2	2	2	1	1	1	1
209	0	1	1	2	1	2	1	2	2	2	1	2	1	0	1	2	2	1	1	2	2	2	2	0	2	1	1	1	2	2	2	1	2	0	1	0	1	1	1	2	0	1	2	1	1	1	1	2	2
210	0	1	2	2	0	2	0	2	2	2	1	1	0	0	0	2	1	1	1	2	2	2	2	0	2	2	1	0	2	2	2	1	2	0	0	0	2	2	1	2	0	2	2	1	2	1	2	2	2
211	0	1	2	2	1	2	1	2	2	2	2	1	2	2	0	2	1	1	1	2	2	1	2	0	2	1	1	2	2	2	2	1	1	0	0	0	2	1	0	1	0	2	2	0	2	1	2	1	2
212	0	2	1	2	1	2	0	0	1	2	0	2	2	0	2	2	1	0	1	2	1	0	2	0	2	1	2	1	2	2	2	1	2	0	1	0	2	1	0	2	1	1	1	2	2	1	2	1	2
213	1	2	2	2	0	2	1	1	0	2	2	1	2	0	1	2	0	1	0	2	2	0	2	0	2	1	2	0	2	2	2	1	2	0	1	0	2	0	0	2	0	2	2	2	0	0	2	1	2
214	1	2	2	2	1	2	1	2	2	2	0	2	1	0	2	2	1	2	0	2	2	0	2	0	2	0	2	2	1	2	1	2	2	0	1	0	2	0	2	1	1	2	2	2	2	1	1	1	2
215	0	0	2	2	1	2	1	2	2	2	1	1	1	0	2	2	1	1	1	2	1	0	2	0	2	1	2	2	2	2	1	2	1	0	2	0	2	1	0	1	2	2	1	2	1	0	2	1	2
216	0	1	1	2	1	2	2	0	2	1	1	2	2	1	2	2	0	1	2	2	2	0	2	0	2	0	2	1	2	1	1	1	2	0	2	0	2	0	0	2	1	2	2	2	1	1	2	1	2
217	0	2	2	1	1	2	2	1	1	2	0	2	1	2	2	2	1	1	0	2	2	2	2	1	2	0	2	2	1	2	2	2	2	0	2	0	2	0	1	1	1	2	2	2	0	1	2	2	2
218	0	1	1	2	0	2	1	2	1	2	0	2	2	2	2	2	1	1	1	2	2	0	2	0	2	2	2	1	2	2	2	2	2	0	1	0	2	2	1	1	0	1	2	2	2	1	2	1	1
219	0	0	2	2	1	2	1	2	2	2	1	1	2	1	2	2	1	2	1	1	2	2	2	1	2	1	1	2	2	1	2	2	0	1	1	0	2	2	1	2	2	2	2	2	2	1	2	1	0
220	1	2	2	2	0	2	0	2	1	2	1	0	2	0	1	2	2	1	0	1	2	0	2	0	2	1	1	2	2	1	1	2	2	0	2	0	1	1	2	2	1	2	2	2	2	0	2	0	1
221	0	1	1	2	0	2	1	1	2	2	0	2	2	0	2	1	1	2	2	2	1	1	2	1	2	0	1	1	1	2	2	2	2	1	1	2	2	1	1	2	1	2	2	1	2	0	2	2	2
222	0	1	0	2	2	2	1	2	1	2	1	1	2	1	1	2	1	0	0	2	2	1	2	0	2	0	1	1	2	1	2	1	2	0	2	0	1	1	1	2	1	2	2	2	0	1	2	1	2
223	1	0	2	2	2	2	1	1	2	1	2	2	2	2	1	2	1	2	2	2	2	0	2	1	2	2	2	2	2	2	2	1	1	0	1	0	2	0	0	2	1	2	2	2	1	1	2	2	2
224	0	1	1	1	0	2	1	0	2	2	2	1	2	0	1	2	2	1	2	2	2	0	2	1	2	1	2	1	2	2	1	2	2	0	1	0	1	1	0	2	1	2	1	2	2	1	2	0	2
225	0	1	2	1	1	2	2	0	2	2	1	1	2	0	1	2	1	1	2	2	2	0	2	0	2	2	2	1	2	2	1	2	2	0	2	0	2	1	2	2	1	2	1	2	2	0	1	0	1
226	0	1	2	1	0	2	0	1	1	2	0	2	2	1	0	2	2	2	0	2	1	0	2	0	2	1	2	2	2	2	1	2	2	0	1	0	2	0	2	1	0	2	2	2	2	2	2	2	2
227	1	0	2	1	0	2	2	0	1	2	0	1	2	1	1	1	2	2	2	2	2	0	2	0	2	1	2	1	2	2	2	2	1	0	2	0	1	0	0	2	2	2	2	1	1	2	2	1	2
228	0	0	2	2	1	2	0	2	2	2	0	0	1	2	2	2	0	1	2	2	2	1	2	0	2	1	2	2	2	2	2	1	2	0	1	0	1	0	1	1	2	2	2	2	2	0	2	0	2
229	0	2	2	2	0	2	2	2	2	2	1	1	2	1	2	2	1	1	0	2	1	1	2	0	2	1	1	1	2	1	1	1	2	0	2	0	1	0	0	2	0	1	2	1	2	1	2	0	1
230	0	2	2	2	1	2	2	2	2	2	1	0	2	1	2	2	1	2	0	1	1	1	2	0	2	0	1	1	2	2	0	0	1	0	2	0	2	1	0	2	0	1	2	2	2	1	1	1	0
231	0	1	2	1	1	2	1	1	1	2	0	2	2	1	1	2	0	1	1	2	2	0	2	1	2	1	2	2	2	1	1	2	2	1	1	0	1	0	0	2	1	2	2	2	2	0	2	0	2
232	1	2	0	2	2	1	2	2	1	2	2	1	2	2	2	1	1	2	1	1	2	1	2	0	1	1	2	2	2	2	1	0	2	0	2	1	2	1	1	1	2	2	2	2	2	0	2	2	1
233	0	2	1	2	1	2	2	2	2	2	0	1	2	1	2	2	2	0	0	2	2	0	2	0	2	1	2	2	2	2	1	2	1	0	1	0	1	0	1	2	2	1	2	1	1	2	2	2	1
234	0	2	1	2	1	2	1	2	2	2	0	1	1	1	1	2	2	2	2	2	1	0	2	0	2	1	2	1	2	2	0	1	2	0	1	0	1	0	1	2	1	2	2	2	2	2	2	1	2
235	1	0	2	2	1	2	2	2	1	1	0	2	2	1	2	2	1	1	2	2	1	1	2	1	2	2	2	2	2	2	1	1	1	1	1	0	2	1	2	1	2	1	2	2	0	2	2	2	2
236	0	0	2	2	1	2	2	0	1	2	1	2	2	1	0	1	1	1	2	2	2	2	2	1	2	0	1	1	2	2	1	2	2	0	2	0	2	1	0	1	2	2	1	2	2	1	1	2	2
237	0	1	2	1	1	2	2	1	2	2	2	1	2	1	0	2	2	2	2	2	2	0	2	0	2	1	2	1	2	2	1	2	2	0	1	0	2	1	1	2	2	2	0	2	2	1	2	0	1
238	0	1	2	1	1	2	1	1	2	2	0	0	2	1	2	2	2	2	2	2	2	0	2	0	2	1	2	2	2	2	1	2	2	0	2	0	1	0	0	1	2	2	2	1	1	2	2	0	0
239	0	1	2	1	0	2	2	1	2	2	0	0	2	0	2	2	1	1	2	2	2	0	2	0	2	1	2	2	2	2	1	2	2	0	2	0	1	0	0	1	2	2	2	1	1	2	2	0	1
240	1	1	2	1	0	2	2	1	1	2	0	2	1	0	0	2	0	1	1	2	2	0	2	1	1	0	2	2	2	2	1	1	2	0	1	0	2	2	0	2	2	2	2	2	2	1	2	1	1
241	0	1	2	2	1	2	2	1	2	2	1	2	2	0	1	1	1	0	0	1	2	1	2	0	2	0	2	1	2	2	0	2	2	0	1	0	2	2	0	2	1	2	1	2	1	2	1	2	0
242	0	1	2	2	1	2	1	2	1	1	0	1	2	1	0	1	0	1	1	1	2	1	2	0	2	1	1	1	2	0	0	2	1	0	1	0	2	1	0	2	2	1	2	2	1	1	1	1	1
243	0	2	2	2	1	2	0	2	2	2	1	2	2	1	1	2	0	1	2	2	1	0	2	1	2	1	1	2	2	2	2	2	2	1	2	0	2	2	0	2	2	2	2	1	2	0	2	1	1
244	1	1	2	2	1	2	1	1	1	2	0	2	1	1	2	1	1	2	1	2	1	0	2	0	2	1	2	1	2	2	2	1	2	0	2	0	2	2	1	2	0	2	2	1	2	2	2	1	2
245	0	1	0	2	1	2	1	2	2	2	1	1	2	1	2	2	1	1	1	2	2	1	2	0	2	1	1	0	2	2	2	1	1	1	1	0	2	1	1	0	1	2	2	2	1	1	2	2	1
246	0	1	1	2	1	2	0	2	2	2	0	1	2	0	1	1	0	2	1	2	1	0	2	1	2	1	2	1	1	2	1	1	1	1	2	0	2	1	0	0	2	2	2	2	2	1	2	1	0
247	0	1	2	1	1	2	1	1	2	2	1	1	1	1	1	2	1	2	0	2	2	2	2	1	2	0	2	1	2	2	2	1	2	0	2	0	2	1	1	2	1	2	2	2	2	1	2	2	2
248	1	2	2	2	2	2	2	1	2	2	2	2	1	1	1	1	2	1	2	1	1	0	2	2	2	1	1	2	2	2	1	1	2	0	2	0	0	2	1	0	1	2	2	1	1	2	2	1	2
249	0	1	2	1	1	2	1	1	2	2	1	1	2	0	0	2	0	2	1	2	2	1	2	1	2	0	2	1	2	2	2	1	2	0	2	0	2	1	0	2	0	2	2	1	2	1	2	2	1
250	1	0	2	2	0	2	1	2	2	1	0	1	2	1	0	2	2	1	2	1	1	0	1	1	2	1	1	1	2	2	1	1	1	0	2	0	2	0	0	1	1	2	1	2	2	1	1	2	1
251	0	1	2	1	1	2	2	1	2	1	2	1	2	0	1	1	1	1	1	2	2	1	2	1	2	2	2	2	2	1	2	2	1	0	1	0	2	1	2	2	1	2	2	2	1	2	2	2	2
252	0	0	1	1	1	2	2	1	1	2	0	1	1	0	1	2	2	2	2	2	2	1	2	0	2	1	2	0	2	2	1	1	2	0	1	0	1	0	1	2	1	2	2	2	1	0	1	1	1
253	1	2	2	2	1	2	0	2	1	2	1	1	2	0	2	2	1	2	1	2	2	1	2	1	2	1	1	1	2	1	1	2	2	0	1	0	1	0	1	2	1	1	2	2	0	1	2	2	2
254	0	1	1	2	2	2	0	1	1	2	1	1	2	1	1	2	1	1	1	2	2	0	2	1	2	0	2	2	2	2	2	2	0	2	2	0	2	2	1	1	1	2	1	2	2	2	1	2	2
255	0	2	1	1	0	2	0	0	0	2	0	2	1	1	1	2	0	0	1	2	2	1	2	2	2	1	2	2	2	2	0	2	2	1	1	0	1	0	2	2	1	1	2	2	2	2	2	1	2
256	0	1	1	1	1	2	1	0	0	2	2	0	2	1	2	1	1	0	1	2	1	2	2	1	2	1	2	1	2	2	1	2	2	0	2	1	2	1	1	2	0	2	1	2	2	1	2	1	2
257	1	2	2	2	0	2	2	2	1	2	2	2	2	1	0	2	2	2	2	2	2	0	2	0	2	1	2	2	2	2	1	2	2	0	2	0	2	0	0	1	1	1	1	2	1	1	1	1	2
258	0	2	2	2	1	2	1	1	2	2	2	0	2	1	2	1	2	1	2	2	2	1	2	1	2	0	2	0	2	2	2	1	2	0	1	0	2	2	1	2	1	1	1	2	0	1	2	2	2
259	0	2	2	2	0	2	1	0	2	2	1	2	1	0	2	2	2	0	1	2	1	0	2	1	2	1	1	0	2	2	2	2	2	0	2	0	2	0	0	2	1	2	1	1	2	1	1	1	2
260	0	1	0	2	2	2	2	2	2	1	0	2	2	0	2	2	1	1	0	2	2	1	2	0	2	1	2	1	2	2	2	1	1	0	1	0	2	2	1	1	2	1	2	2	2	1	2	1	2
261	0	1	1	2	1	2	2	0	1	2	2	1	2	1	1	2	1	2	2	2	2	0	2	0	2	1	2	2	2	2	2	2	1	0	1	0	1	1	0	1	1	2	1	2	1	1	2	0	2
262	0	1	1	2	2	2	1	2	1	1	0	2	2	0	2	2	1	1	0	2	1	1	2	0	2	1	2	2	2	2	2	1	1	0	2	0	2	1	0	2	1	2	2	2	1	1	2	2	2
263	0	1	1	2	0	2	0	2	1	2	1	1	2	2	2	2	1	1	1	1	2	1	2	0	2	0	2	1	2	2	0	1	1	0	2	0	2	2	1	2	1	2	2	1	2	1	2	1	2
264	0	1	2	2	0	2	2	2	1	2	1	1	2	0	1	1	1	2	0	2	1	0	2	0	2	1	2	2	2	1	1	1	1	0	2	0	2	0	1	0	1	2	1	2	2	1	2	1	1
265	0	2	1	2	1	2	1	2	2	2	0	0	2	1	1	2	2	2	0	2	2	0	2	1	2	2	2	2	2	2	0	2	1	0	1	0	2	1	1	1	1	2	2	2	2	0	2	1	2
266	0	2	2	2	1	2	1	2	2	2	1	2	2	1	2	2	2	1	1	2	1	0	2	0	2	0	2	2	2	2	2	2	2	0	2	0	1	0	2	2	2	2	1	2	2	1	2	2	2
267	0	1	1	2	1	2	1	2	2	2	1	2	2	1	2	2	1	1	1	2	1	1	2	0	2	0	2	2	2	2	1	1	2	0	2	0	1	0	1	1	2	2	2	2	0	1	2	2	2
268	1	1	1	2	2	2	1	2	2	2	1	2	2	1	2	1	0	1	2	2	1	0	2	0	2	1	2	2	2	2	1	2	0	1	1	1	2	1	0	1	2	1	2	1	0	2	2	1	0
269	0	1	2	2	2	2	2	2	2	2	1	2	2	0	2	2	1	1	1	2	2	0	2	1	2	0	2	1	2	1	1	2	0	0	2	0	1	1	1	1	1	1	0	1	1	0	2	0	2
270	1	2	1	1	2	2	1	2	1	2	0	1	1	1	1	2	1	2	2	2	2	0	2	1	2	1	2	2	2	1	2	1	1	0	2	0	2	0	0	2	1	2	2	2	2	1	2	1	2
271	0	2	2	2	1	2	0	1	2	1	1	0	2	0	1	2	2	1	1	2	2	1	2	0	2	1	2	2	2	1	1	2	2	0	1	0	2	2	1	2	0	2	2	2	1	1	1	1	2
272	0	1	2	2	2	2	1	2	1	1	0	1	2	0	2	2	0	0	0	2	2	0	1	1	2	0	1	2	2	0	1	2	1	0	2	0	2	0	1	2	1	1	2	1	2	1	2	2	2
273	0	1	2	1	1	1	1	2	1	1	2	1	1	1	0	2	2	1	2	2	2	1	2	1	2	2	2	2	1	2	2	2	2	0	2	0	2	1	0	2	1	2	1	2	0	1	2	2	2
274	0	2	1	2	2	2	2	1	1	2	0	1	2	0	2	2	1	2	2	2	2	1	2	0	2	2	2	2	2	2	1	2	1	1	1	0	2	0	0	1	2	2	2	2	2	1	2	0	1
275	1	1	2	2	2	2	1	2	1	2	1	0	2	1	2	2	0	1	2	2	2	1	2	1	2	2	2	2	2	2	1	2	2	0	2	0	2	0	1	2	1	2	2	2	1	0	1	1	2
276	0	0	2	2	2	2	0	1	2	2	0	1	0	1	1	1	0	1	2	2	2	0	2	0	2	2	2	2	2	2	2	1	2	0	2	0	2	0	1	2	2	1	2	2	2	1	2	0	2
277	1	2	2	2	1	2	0	2	1	2	2	1	2	2	1	2	2	1	1	2	1	0	2	0	2	0	2	2	2	2	1	2	2	0	2	0	2	0	0	1	1	2	1	2	1	2	1	2	2
278	0	2	2	2	2	1	1	2	2	2	0	2	2	0	1	1	2	1	2	1	2	1	2	1	2	2	2	1	2	2	2	2	2	0	1	0	1	1	0	2	1	1	2	2	1	1	2	2	2
279	1	2	2	2	2	1	1	2	2	2	1	1	2	0	2	2	1	2	2	2	2	1	2	2	2	2	2	1	2	2	1	2	2	0	2	0	1	1	0	2	1	1	2	1	1	1	2	2	2
280	0	0	2	2	1	2	0	2	2	2	1	2	2	2	2	1	1	2	1	2	2	0	2	0	2	1	2	1	2	2	2	0	2	0	2	0	2	1	1	2	0	2	1	1	1	1	2	1	2
281	0	1	2	2	1	2	1	0	1	2	1	1	2	0	1	2	1	2	1	2	2	1	2	1	2	1	0	2	2	1	1	1	2	0	1	0	2	0	0	2	1	2	1	1	1	2	2	1	2
282	0	2	2	1	1	2	1	1	2	2	0	1	2	0	0	2	0	1	1	2	1	1	2	0	2	2	1	1	2	2	0	1	1	1	1	0	2	1	1	2	2	2	2	2	2	2	2	2	2
283	1	2	1	2	1	2	1	1	2	2	0	1	2	2	1	2	1	1	2	1	1	1	2	0	1	1	2	2	1	2	1	1	2	1	1	0	2	1	0	2	1	2	2	1	1	2	0	1	2
284	1	2	1	2	1	2	1	1	2	2	0	2	2	0	2	2	2	1	1	1	2	1	2	1	2	1	2	2	2	2	0	1	2	0	1	0	2	2	1	2	1	1	2	2	2	1	1	1	2
285	0	2	2	2	2	2	1	2	0	2	0	1	2	1	0	2	2	0	0	2	2	0	2	0	2	2	2	2	2	2	1	2	2	0	2	0	2	1	2	2	0	2	2	2	2	1	2	2	1
[truncated: 123 more columns]
